# Supplementary material for: A content analysis of e-cigarette marketing on social media: Findings from the Tobacco Enforcement and Reporting Movement (TERM) in India, Indonesia and Mexico
Source: Front Public Health. 2022 Nov 8;10:1012727. doi: 10.3389/fpubh.2022.1012727 (PMC9679495; doi:10.3389/fpubh.2022.1012727)
Supplement: Supplementary Image 1 — A HexOhm Mojokerto community meet in Indonesia promoted via the product brands' Instagram page. [file Data_Sheet_1.ZIP]

Archive with 30 entries (29 files):
- Supplementary Material Presentation/
- __MACOSX/._Supplementary Material Presentation
- Supplementary Material Presentation/Figure6a_Percentage of e-cigarette marketing by social media platforms in India, Indonesia and Mexico.tif
- __MACOSX/Supplementary Material Presentation/._Figure6a_Percentage of e-cigarette marketing by social media platforms in India, Indonesia and Mexico.tif
- Supplementary Material Presentation/Image 1_A HexOhm Mojokerto community meet in Indonesia promoted via the product brandsΓÇÖ Instagram page.tif
- __MACOSX/Supplementary Material Presentation/._Image 1_A HexOhm Mojokerto community meet in Indonesia promoted via the product brandsΓÇÖ Instagram page.tif
- Supplementary Material Presentation/Figure1_Volume and proportion of tobacco marketing by product type in India, Indonesia and Mexico.tif
- __MACOSX/Supplementary Material Presentation/._Figure1_Volume and proportion of tobacco marketing by product type in India, Indonesia and Mexico.tif
- Supplementary Material Presentation/Figure 5a_Top marketed e-cigarette product brands in India, Indonesia and Mexico_Page_2.tiff
- __MACOSX/Supplementary Material Presentation/._Figure 5a_Top marketed e-cigarette product brands in India, Indonesia and Mexico_Page_2.tiff
- Supplementary Material Presentation/ Figure7b_Total engagement and average engagement by message framing in each country.tif
- __MACOSX/Supplementary Material Presentation/._ Figure7b_Total engagement and average engagement by message framing in each country.tif
- Supplementary Material Presentation/Figure6c_Percentage of e-cigarette marketing by social media platforms and account type in India, Indonesia, and Mexico.tif
- __MACOSX/Supplementary Material Presentation/._Figure6c_Percentage of e-cigarette marketing by social media platforms and account type in India, Indonesia, and Mexico.tif
- Supplementary Material Presentation/Figure 5b- Origin of parent companies of top marketed e-cigarette product brands in  India, Indonesia and Mexico_Page_1.tiff
- __MACOSX/Supplementary Material Presentation/._Figure 5b- Origin of parent companies of top marketed e-cigarette product brands in  India, Indonesia and Mexico_Page_1.tiff
- Supplementary Material Presentation/Figure7a_Volume of e-cigarette marketing by message framing in  India, Indonesia and Mexico.tif
- __MACOSX/Supplementary Material Presentation/._Figure7a_Volume of e-cigarette marketing by message framing in  India, Indonesia and Mexico.tif
- Supplementary Material Presentation/Image 2_A HexOhm Palu community meet in Indonesia promoted via the product brandsΓÇÖ Instagram page.tif
- __MACOSX/Supplementary Material Presentation/._Image 2_A HexOhm Palu community meet in Indonesia promoted via the product brandsΓÇÖ Instagram page.tif
- Supplementary Material Presentation/Figure 4_Marketing tactics used to promote e-cigarettes in India, Indonesia and Mexico.tif
- __MACOSX/Supplementary Material Presentation/._Figure 4_Marketing tactics used to promote e-cigarettes in India, Indonesia and Mexico.tif
- Supplementary Material Presentation/Figure6b_Total engagement and average engagement by platform in India, Indonesia and Mexico.tif
- __MACOSX/Supplementary Material Presentation/._Figure6b_Total engagement and average engagement by platform in India, Indonesia and Mexico.tif
- Supplementary Material Presentation/Image 3_Examples of different types of flavors used to market e-cigarettes.tif
- __MACOSX/Supplementary Material Presentation/._Image 3_Examples of different types of flavors used to market e-cigarettes.tif
- Supplementary Material Presentation/Figures3a-c_Avenues for purchase of e-cigarettes promoted in Instagram posts in India, Indonesia and Mexico.tiff
- __MACOSX/Supplementary Material Presentation/._Figures3a-c_Avenues for purchase of e-cigarettes promoted in Instagram posts in India, Indonesia and Mexico.tiff
- Supplementary Material Presentation/Figure2_Percentage of e-cigarette marketing by account type in India, Indonesia and Mexico.tif
- __MACOSX/Supplementary Material Presentation/._Figure2_Percentage of e-cigarette marketing by account type in India, Indonesia and Mexico.tif
